# Supplementary material for: Expression of Fragaria vesca PIP Aquaporins in Response to Drought Stress: PIP Down-Regulation Correlates with the Decline in Substrate Moisture Content
Source: PLoS One. 2013 Sep 23;8(9):e74945. doi: 10.1371/journal.pone.0074945 (PMC3781111; doi:10.1371/journal.pone.0074945)
Supplement: File S1 — F. vesca PIP genomic sequences and CDS. Gene annotation follows that of the Strawberry Genome Version 1.0 release. (TXT) [file pone.0074945.s004.txt]

Fragaria vesca PIP1;1 
(gene20887-v1.0-ab_initio | mrna20887.1-v1.0-ab_initio)


FvPIP1;1 genomic sequence:
ATGGAGGCCAAGGAGGAAGATGTGAGCTTGGGAGCCAACAAGTACCCGGAGAGGCAGCCCATCGGAACCGCCGCTCAGAGCCAGGACGACGGCAAGGACTACAAGGAGCCTCCCCCGGCACCGCTCTTCGAGCCAGGCGAGCTGACGTCATGGTCGTTTTACAGGGCCGGGATCGCCGAGTTCATCGCCACCTTTCTGTTTCTCTACATAACCGTCTTGACTGTGATGGGAGTCTTGAAGGGTCCGACTAAGTGCCAAACCGTAGGTATTCAAGGGATCGCTTGGGCTTTTGGTGGTATGATCTTCGCCTTGGTTTACTGTACCGCCGGCATCTCAGGTAACATTTGCTCTAAAGAATCAACACGATATCCTGACAGGCTTTCTAGGTCGAGAGACTAATACATCATTTTTGTATGCAGGGGGTCACATAAACCCGGCTGTGACTTTCGGCCTTTTCTTGGCCAGGAAGCTGTCCTTGACTAGGGCGGTGTTCTACATCATCATGCAGACCCTTGGCGCCATAGCCGGAGCTGCCGTGGTGAAAGCTTTTGAGAACAAGAACCATTTCTTCGAGTTGAACGGTGGTGGCGCCAACAGTGTAGCCCATGGCTACACCAAGGGCAGTGGTCTTGGTGCTGAAATTATTGGCACCTTTGTCCTTGTCTACACCGTCTTCTCCGCCACTGACGCCAAGCGTAGCGCCAGAGACTCCCATGTCCCGGTATGTTACCGCTTCACATAAATTAACGTATTTGATCGGAATTTACTAATTCTGAGATTATTTATTTTAGCACTAACTTGTCCGGTGATTGATCAACAGATTTTGGCCCCGTTGCCAATTGGGTTCGCCGTGTTCTTGGTGCACTTGGCTACCATCCCCATTACCGGAACAGGTATTAACCCAGCTAGGAGTCTTGGTGCAGCCATCATCTACAACAAGAAGCATGCCTGGGATGACCACGTAAGCCTAGCTTCCATTAGATTCTGACTAATTGGTTCACTTATCAATTCCAATTAATAGTTTCAGGAAAATTAGGCACTGATGTTAATTAACTGGGTCTATGTAATTGTTGCAGTGGATCTTCTGGGTTGGACCATTCATTGGTGCAGCACTTGCAGCTTTGTACCATGTGGTTGTGATCAGGGCCATTCCCTTCAAGAACAAGTGAATGCTTAAGCAGTGAGTGAGCGTTTCAACAATCAACAGCTTTGTACTTGTGGCCTTTAGAACATGTCAAGCTCATCAAATGAAGCTCCGGCTGATCGAGCTTGTTTGTTTTTCTATCTGTATGGGTTTTAATTTAAGTTTCTTAAGCAAGAATTGTAATATCTCTGGTTCTTCTTTTAGATCAAGGCCCTCTTTTCACTTTCTTTTTTAGGCACGGGGGGCCTGGCTTTTATGTGAGTGTACCATTGTATGTATTGGCTGTGAATTTGTGTATTGTCAATTCAGAAAAATAA


FvPIP1;1 CDS:
ATGGAGGCCAAGGAGGAAGATGTGAGCTTGGGAGCCAACAAGTACCCGGAGAGGCAGCCCATCGGAACCGCCGCTCAGAGCCAGGACGACGGCAAGGACTACAAGGAGCCTCCCCCGGCACCGCTCTTCGAGCCAGGCGAGCTGACGTCATGGTCGTTTTACAGGGCCGGGATCGCCGAGTTCATCGCCACCTTTCTGTTTCTCTACATAACCGTCTTGACTGTGATGGGAGTCTTGAAGGGTCCGACTAAGTGCCAAACCGTAGGTATTCAAGGGATCGCTTGGGCTTTTGGTGGTATGATCTTCGCCTTGGTTTACTGTACCGCCGGCATCTCAGGGGGTCACATAAACCCGGCTGTGACTTTCGGCCTTTTCTTGGCCAGGAAGCTGTCCTTGACTAGGGCGGTGTTCTACATCATCATGCAGACCCTTGGCGCCATAGCCGGAGCTGCCGTGGTGAAAGCTTTTGAGAACAAGAACCATTTCTTCGAGTTGAACGGTGGTGGCGCCAACAGTGTAGCCCATGGCTACACCAAGGGCAGTGGTCTTGGTGCTGAAATTATTGGCACCTTTGTCCTTGTCTACACCGTCTTCTCCGCCACTGACGCCAAGCGTAGCGCCAGAGACTCCCATGTCCCGATTTTGGCCCCGTTGCCAATTGGGTTCGCCGTGTTCTTGGTGCACTTGGCTACCATCCCCATTACCGGAACAGGTATTAACCCAGCTAGGAGTCTTGGTGCAGCCATCATCTACAACAAGAAGCATGCCTGGGATGACCACTGGATCTTCTGGGTTGGACCATTCATTGGTGCAGCACTTGCAGCTTTGTACCATGTGGTTGTGATCAGGGCCATTCCCTTCAAGAACAAGTGA


Fragaria vesca PIP1;2 
(gene19269-v1.0-ab_initio | mrna19269.1-v1.0-ab_initio)


FvPIP1;2 genomic sequence:
ATGGAGGGAAAGGAAGAGGATGTGAGGTTGGGAGCCAACAAGTTCTCAGAGAGGCAACCCATTGGGACCTCAGCTCAGACTGACAAGGACTACAAGGAGCCACCACCAGCTCCACTGTTTGAGCCTGGTGAGCTGCAGTCATGGTCTTTCTGGAGAGCTGGAATAGCTGAGTTTGTGGCCACCTTCTTGTTCCTCTACATCACTATCTTGACTGTGATGGGGGTCAACAGGGCACCAAACAAGTGTGCCTCTGTGGGTATTCAGGGCATTGCTTGGGCCTTTGGGGGTACCATCTTTGCTCTTGTTTACTCCACTGCTGGAATCTCAGGTATAATTCTTGCTTCTTCTCTCTTGGCTTTGTTGCTTTGGTTTGATCTACTGTTTTGCAGGCTTACTTTTGTTTTGGTGTTTTTGTTTTTCTTATGTTGAGTTGTATATTAGTTTGTGGTAAAGGTCTGTAGATTTGTACATGTTTCTTTTTATGGGCTTGTGATAGTTGTTCCTTGAATTTTAAATTTGAGGAGGATAAAGTCTTTTGTGTATGGGATTACTAGTTCAGTTTGTGTTTGTTTGTTGTTGAGAAATTATAAAAGAAAATTAACATACTACAAGAGAGAGGAATGATGAGAATAGATCTGATTTGTTTTTGTGTAGTTTAGGTAATTAAAAAGGTGACAGAAAACTGTTTAGATTTGCCTGAGATTTTGTTCTTGTTCTTCCTCAAAGTTACTGGCCTGTTGGTAATTTGACTTCCATGAGAGATAAAACTCATAAAAGAAATATGAAAAATACTCTTTGTTATGCTCTGTCTATATTTGCAAGGGAAAAGGTTTATGAATTAGCCCCATGTAATGGATATATGAGAATTCACTTCTTTGTTGACCCTTGTATACTTGAAAATTTGAAATTGCTTGAATATGTGAAGAAATAAAGGTATATAATAAGCCACTGGACTCGGCAAAGCAGAACTTTTAGTTAGTTGGACATGTGAAAAATTGCTTGCGAGTTTCCATGATTTCTTGCTCGCTTTTAACAATGTTCTTCCTATTAAACTAAATCTTGTTTTGTTGATAATGTTATTCAGGAGGTCACATAAACCCTGCTGTGACATTTGGTCTCTTCTTGGCAAGGAAGCTCTCCCTGACCAGAGCTGTGTTCTATATAGTGATGCAAACCCTTGGGGCAGTTGCTGGTGCTGCCGTGGTCAAGGGATTTGAGGGCAACACCCGGTATGAAGTGTTCGGTGGTGGAGCTAACTCAGTGAACCATGGCTATACCAAGGGTGACGGCCTTGGTGCTGAAATTGTTGGCACTTTTGTTCTGGTGTACACTGTTTTCTCCGCCACTGACGCCAAGAGAAATGCCAGAGACTCTCATGTCCCTGTAAGTATATATTACCATTTCTTTTCATTTTAGGAGTTTGATTGTGCTCTTGCTTCCATTGTGCTAATGATGTTCTAGTTTTCAGTAAATAGGTATGCATGTCTGCTTATTCTTCTAGCAGTACATGATAGTAGGGTATAATGCATATATCGAGATTGTTGTAAAATCTGAAAACTAAATTTCAGAACTTAGCTTAAAAGTTGAAACGCTGATCCATTTTAACTCAGATTAAAGTTAGCATGAAATGAGTTTTAACCAGGAACCTTTCTTACTGATAAAAAGTTTTATTGCATTCTTACCTTCTGATGTTAATTGGGAAGGCCTTGTTTCAGTGAGTAGGTTGCAGTAATTGAGTCTTTTCCATTATAAACTTTGCAATTGTGTTTGTACTTCCATATCTACTCTTGATTTTTGATCAACTGTATATCAAATGCAGATATTGGCTCCACTTCCAATTGGGTTTGCAGTGTTCTTGGTGCACTTGGCAACCATTCCTATCACCGGAACTGGTATCAACCCTGCTAGGAGCCTTGGAGCTGCCATCATCTACAACAAGGAGCATGCATGGGATCATCACGTATGTATATTTTTTCCTAACAACTGTACTGCTGTTTAAACATGTGAATGATGTCTTACACACCTTTTGATTGTTTTCTTTTGTTTCAGTGGATCTTCTGGGTCGGACCATTCATTGGAGCTGCACTTGCTGCCCTCTACCATCAGATAGTCATCAGAGCCATTCCATTCAAGACTAGGGATTGAGAGATCCTATAAGTCTCTCCTCATTTAGACTTGCTTCTAGGCTGGATTATATCTATTTTGTTATGTATTCATGTTGAGACTGGGATTGAAGTGTTATGTGCATACTTAAGTTATTTGGGTTGCTACAATGGAGCTTGATTAAA


FvPIP1;2 CDS:
ATGGAGGGAAAGGAAGAGGATGTGAGGTTGGGAGCCAACAAGTTCTCAGAGAGGCAACCCATTGGGACCTCAGCTCAGACTGACAAGGACTACAAGGAGCCACCACCAGCTCCACTGTTTGAGCCTGGTGAGCTGCAGTCATGGTCTTTCTGGAGAGCTGGAATAGCTGAGTTTGTGGCCACCTTCTTGTTCCTCTACATCACTATCTTGACTGTGATGGGGGTCAACAGGGCACCAAACAAGTGTGCCTCTGTGGGTATTCAGGGCATTGCTTGGGCCTTTGGGGGTACCATCTTTGCTCTTGTTTACTCCACTGCTGGAATCTCAGGAGGTCACATAAACCCTGCTGTGACATTTGGTCTCTTCTTGGCAAGGAAGCTCTCCCTGACCAGAGCTGTGTTCTATATAGTGATGCAAACCCTTGGGGCAGTTGCTGGTGCTGCCGTGGTCAAGGGATTTGAGGGCAACACCCGGTATGAAGTGTTCGGTGGTGGAGCTAACTCAGTGAACCATGGCTATACCAAGGGTGACGGCCTTGGTGCTGAAATTGTTGGCACTTTTGTTCTGGTGTACACTGTTTTCTCCGCCACTGACGCCAAGAGAAATGCCAGAGACTCTCATGTCCCTATATTGGCTCCACTTCCAATTGGGTTTGCAGTGTTCTTGGTGCACTTGGCAACCATTCCTATCACCGGAACTGGTATCAACCCTGCTAGGAGCCTTGGAGCTGCCATCATCTACAACAAGGAGCATGCATGGGATCATCACTGGATCTTCTGGGTCGGACCATTCATTGGAGCTGCACTTGCTGCCCTCTACCATCAGATAGTCATCAGAGCCATTCCATTCAAGACTAGGGATTGA


Fragaria vesca PIP1;3
(gene32396-v1.0-ab_initio | mrna32396.1-v1.0-ab_initio)


FvPIP1;3 genomic sequence:
ATGGAGGGTAGAGAAGAGGATGTTAAGGTTGGAGCCAACAGGTTCCCAGAGAGACAACCTTTGGGGACATCAGCTCAGACACACAAGGACTACAAGGAGCCACCACCAGCTCCACTGTTTGAGCCTCATGAGCTCGTTTCATGGTCTTTCTATAGAGCTGGGATTGCTGAGTTTGTGGCCACATTCTTGTTCCTCTACATCACAGTCAACACTGTGATGGGAGTCAACAGGGCACCAAGCAAGTGTGCCTCTGTGGGTATTCAGGGAATTGCTTGGGCCTTTGGTGGTATGATCTTTGCACTTGTCTACTGCACTGCTGGTATCTCAGGTAACTTTCTAGCTTCTCACCCCTTTAACTTTGCAGTCTTTAGTTTAAACTTTATAGTTGACAACTTTTTAGTGTAAACATACTTCCCGTGTATTCAAGTTGATGAATTTACCTCAGCAACCTCTATAGTTTTGGAGTCTTTGATTAAAGTTGGTAACTTTAAGTGAATTTAAACTTCCTGTGTGTCTAAGACTCTAAGTTGATGTCTTTTTACTTTTGGTAAATTAATTTGGTGAGTTAAATCATCTTTGATGTGGGGTTTCTTTGTTCTTTAATTTTTAGCCTTAAAGATTACATCATTGTTCTTTTGTCAGAAATTGTTGTTTTGGGTTAGATTTTTGTGGATTTCATTTACTATAATTCATGATGCTTAAAAATGAGGTTCCTTTAGTAACCAGATCCGTGTTACTTCTGTGTAAACAGGTGGACACATTAACCCAGCTGTGACCTTTGGTCTGTTCCTAGCAAGGAAGCTCTCACTCACCAGAGCTGTGTTCTACATCATCATGCAGACCCTTGGAGCAATTGCTGGTGCTGGAGTTGTGAAGGGCTTCCAGAAGACCCAGTATGAGCTTTTGGGTGGTGGAGCCAACGTTGTGAGTCATGGCTACACCAAGGGTGATGGTCTTGGGGCTGAGATTGTTGGAACATTTGTGCTTGTTTACACTGTCTTCTCTGCTACTGATGCCAAGAGGAAGGCTAGAGACTCTCATGTCCCTGTAAGTAATTCTTTACTTTAATCAAGTTGCAGACTATGTGTTAAATAACTTATTTGCAGCTTCTGGATTGTTTATTGGTTTATTACTTTGACCTTTGTGTCAATTAGAAGTTAATTATTGTTGTTGCTACTTGTTATGCAATACCTAGTGTTTTGAAAGTTGCTACCGACTCTTTTTGGTTGATTATCTAGTATTTTCTTTCATTCTCTCATAGCTTTAGAGGTTTCATATTGTGTGTTCTAAATTTGGGTATTGTTATGTCCATTGAAGATACACACAAATGGTTAAAATGGGTGTGGATTGAATGATTGAGTCATTAAATTGGACTGTGCAATTCAAATCTCTGGTACTGGTAAATCAGATCATGATACTTGCATGTGCTTGCTTTGTTTGCTAGTGTCATTGCAGGTTAGAGTAGTAGTGTCCTTTAGGTGGAAAATTGTGTAGAGTCTGAAGGGCCTCTCATCAGATAGTCACATGCATGTAAGAGTGTAAGAGTGTAAGACCCACACCCAATGGTGGGGGTTGTATATAGGTACAAATGTTAGAGGGTTAACATTGCTTCCCAGGACAAAGATACCTCCTCCTTTAAGCCAGTGGGACTGAAAGTATAAATGCTATGGTCCCAAATGCTATAGGGGTTAATAGCGCCTCCCAGGACAAAGGTACCTCCTCCTTTAAGGCAATGTGACCCACCATCTAAAATGTAACTAGATATTGTTTGAACTGTGGATCTACTCAATTGTACATAGAAATGTTGAAGGACTCCTTGGCATTCATCAGAGTTGTTAGTCCTAAAAGTACTTAAATCTCAACACTTTGTTTGAACTCATTGAGCACCTTCTGTATTTTGGACTGTGTTTAAGTAAAATGCAGACATTTAACCGTAGCAATGTGGAACCTGTTTGGAGCTAAATTACATTTGGACCGTCTTTTAACTTGGAATGTATGGATGCAGGTTTTGGCTCCTCTTCCAATTGGCTTTGCAGTGTTTCTGGTTCACTTGGCCACCATCCCCATTACAGGAACTGGCATCAACCCTGCCAGGAGTCTCGGAGCTGCCATCATCTACGACAAGGCCCATGCTTGGGATGACCAGGTATTATGTTAAATCTAAAGCATATGTGTTCATTTAACTTTATTTATGAGTTTTATCACAATGCGTAACAATTTACTTGTTTCTGTTTACAGTGGATCTTCTGGGTTGGACCATTCATTGGTGCTGCACTTGCTGCTTTCTACCACATGGTAGTCATCAGGGCCATTCCATTCCATTCCAGGGCCTAACCGCCTTTTCCCTACGCACTCAGTCATTCTAGCTAGTTCTACCTTTCAAGACTCTTCTTTAACCTATCTTTCATAGTCTTTAATTTTGGTGTCTTCTTTTCTCCTCCCTTAATGCACATTGAATCTGATGTTAATGTGAGAGATTATGCGTGTAAATTATGCTGCAAGTTTGCGACATGTTTTGAATGGAGAATTCTTTTGTGCTTAATCTTTTCAGCTGATTATGTGCCGCTTCTTTTTTATTTTTTTGTTGCTGCCTAATTAA


FvPIP1;3 CDS:
ATGGAGGGTAGAGAAGAGGATGTTAAGGTTGGAGCCAACAGGTTCCCAGAGAGACAACCTTTGGGGACATCAGCTCAGACACACAAGGACTACAAGGAGCCACCACCAGCTCCACTGTTTGAGCCTCATGAGCTCGTTTCATGGTCTTTCTATAGAGCTGGGATTGCTGAGTTTGTGGCCACATTCTTGTTCCTCTACATCACAGTCAACACTGTGATGGGAGTCAACAGGGCACCAAGCAAGTGTGCCTCTGTGGGTATTCAGGGAATTGCTTGGGCCTTTGGTGGTATGATCTTTGCACTTGTCTACTGCACTGCTGGTATCTCAGGTGGACACATTAACCCAGCTGTGACCTTTGGTCTGTTCCTAGCAAGGAAGCTCTCACTCACCAGAGCTGTGTTCTACATCATCATGCAGACCCTTGGAGCAATTGCTGGTGCTGGAGTTGTGAAGGGCTTCCAGAAGACCCAGTATGAGCTTTTGGGTGGTGGAGCCAACGTTGTGAGTCATGGCTACACCAAGGGTGATGGTCTTGGGGCTGAGATTGTTGGAACATTTGTGCTTGTTTACACTGTCTTCTCTGCTACTGATGCCAAGAGGAAGGCTAGAGACTCTCATGTCCCTGTTTTGGCTCCTCTTCCAATTGGCTTTGCAGTGTTTCTGGTTCACTTGGCCACCATCCCCATTACAGGAACTGGCATCAACCCTGCCAGGAGTCTCGGAGCTGCCATCATCTACGACAAGGCCCATGCTTGGGATGACCAGTGGATCTTCTGGGTTGGACCATTCATTGGTGCTGCACTTGCTGCTTTCTACCACATGGTAGTCATCAGGGCCATTCCATTCCATTCCAGGGCCTAA


Fragaria vesca PIP2;1
(gene21519-v1.0-ab_initio | mrna21519.1-v1.0-ab_initio)


FvPIP2;1 genomic sequence:
ATGGCGAAAGACGTTGAGGGAGCTGAGCACGGTGAGTTTGCGGCAAAGGACTACCATGACCCTCCTCCTACTCCTCTTTTCGACGCCGATGAGCTGACCAAATGGTCATTTTACAGAGCTGTCATCGCAGAGTTCATCGCCACGCTTCTGTTCCTTTACATCACGGTTTTGACTGTGATTGGGTACAAGAGCCAAAGCGCAACTGACCAGTGCGGCGGCGTTGGAATTCTCGGCATTGCTTGGGCCTTCGGTGGCATGATCTTCGTTCTTGTTTACTGCACCGCCGGTATCTCCGGTAAGTCATCGTTAACTTCCTAAAACATTATTTGCCAGACTGGTTTTTAAGCTTGGGCTGCGTTTTCGATCAAGTGACTGATCGATGAAATACTTGTGACAATTGCAGGAGGACACATCAACCCAGCTGTGACTTTCGGACTCTTCTTGGCACGCAAGGTGTCGCTCCTCAGGGCTGTGCTCTACATAGTAGCACAAAGTCTGGGTGCTATCTGTGGTGTAGGGTTGGTGAAGGCCTTCCAAAAGACCTTGTATGACGAGTATGGTGGTGGAGCTAATACCTTGGCCCCTGGGTACAGCAAGGGCACCGGATTGGCGGCTGAGATCATCGGCACCTTCGTTCTTGTCTACACTGTTTTCTCTGCCACTGACCCTAAGAGAAACGCCAGAGACTCCCATGTTCCTGTAAGCACCTATATAACGTTTTGGTTCAAAATTGCTAACTTGGGTCCATTTGATGGTAGAGATTACTTGATCTTTGATCCAATTCACATTTTTTTTTTTTTTTTTGTATTAACTAACCATTTGTATATGTTTTTTGTTCTTGAATGAAGGTATTGGCACCACTTCCCATTGGATTTGCTGTTTTCATGGTTCACTTGGCCACCATTCCCATTACTGGCACTGGTATCAACCCTGCTAGAAGTTTCGGAGCTGCTGTCATCTACAACCAAGACAAAGCCTGGGATGACCACGTAAGTAAAATATGCTAGCTAGCTTCTTCAATTTTCCAACTAATCGACTATTTTGGGTTTCTCATTAATCATGAATTTATATTTTACCCTATTTACAGTGGATGTTCTGGCTTGGACCTTTCATTGGAGCTGCCATTGCTGCCTTTTACCACCAATTTGTTCTGAGGGCAGGAGCAATCAAGGCCCTAGGGTCTTTCAGGAGCAATGCTTAATTTCACTTAAGCAGGATTTTCCACCCAAGCTTGATATTAAA


FvPIP2;1 CDS:
ATGGCGAAAGACGTTGAGGGAGCTGAGCACGGTGAGTTTGCGGCAAAGGACTACCATGACCCTCCTCCTACTCCTCTTTTCGACGCCGATGAGCTGACCAAATGGTCATTTTACAGAGCTGTCATCGCAGAGTTCATCGCCACGCTTCTGTTCCTTTACATCACGGTTTTGACTGTGATTGGGTACAAGAGCCAAAGCGCAACTGACCAGTGCGGCGGCGTTGGAATTCTCGGCATTGCTTGGGCCTTCGGTGGCATGATCTTCGTTCTTGTTTACTGCACCGCCGGTATCTCCGGAGGACACATCAACCCAGCTGTGACTTTCGGACTCTTCTTGGCACGCAAGGTGTCGCTCCTCAGGGCTGTGCTCTACATAGTAGCACAAAGTCTGGGTGCTATCTGTGGTGTAGGGTTGGTGAAGGCCTTCCAAAAGACCTTGTATGACGAGTATGGTGGTGGAGCTAATACCTTGGCCCCTGGGTACAGCAAGGGCACCGGATTGGCGGCTGAGATCATCGGCACCTTCGTTCTTGTCTACACTGTTTTCTCTGCCACTGACCCTAAGAGAAACGCCAGAGACTCCCATGTTCCTGTATTGGCACCACTTCCCATTGGATTTGCTGTTTTCATGGTTCACTTGGCCACCATTCCCATTACTGGCACTGGTATCAACCCTGCTAGAAGTTTCGGAGCTGCTGTCATCTACAACCAAGACAAAGCCTGGGATGACCACTGGATGTTCTGGCTTGGACCTTTCATTGGAGCTGCCATTGCTGCCTTTTACCACCAATTTGTTCTGAGGGCAGGAGCAATCAAGGCCCTAGGGTCTTTCAGGAGCAATGCTTAA


Fragaria vesca PIP2;2
(gene23229-v1.0-ab_initio | mrna23229.1-v1.0-ab_initio)


FvPIP2;2 genomic sequence
ATGGCGAAAGACGTTGAAGTTGCCGAGAGGGGTTCCTTCTCAGCCAAGGACTACCAGGACCCTCCTCCAGCTCCGCTCTTCGACTCAGTTGAGCTGACCAAATGGTCGTTTTACAGAGCTGTCATAGCTGAGTTCATTGCTACTCTTCTGTTTCTCTACATCACTGTGCTGACTGTGATCGGGTACAAGTCCCAAATCGACCTCGGCGGCGACGCTTGCGGCGGAGTTGGGATTCTTGGTATTGCCTGGGCCTTTGGAGGCATGATCTTCATCCTTGTTTACTGCACTGCCGGAATCTCAGGTACTTCAACTGTTTCTGTACTTCAACGGTTTCTGTACTTGAACAGTTTAGTTCTTGTGTTCTAGCTTTTGTGTTTATGTGGTTGTGTTTGGCTGAAATGTTGCAGGGGGTCACATTAACCCAGCTGTGACTTTTGGACTGTTCTTGGCTCGGAAGGTGTCGTTGGTCCGAGCTGTGATGTATATTGTTGCTCAGAGTTTGGGTGCCATAGCCGGAGTTGGGCTAGTCAAGGCTTTCCAGAAGTCTTACTACACCAAGTATGGTGGAGGAGCCAATGAGCTTGCTGAAGGGTACAGCACCGGAGTTGGATTGGCTGCTGAGATTATTGGAACCTTTGTCCTGGTTTACACTGTGTTCTCTGCTACTGACCCAAAGAGGAGTGCAAGAGATTCCCATGTTCCGGTACAAAGCTTAAACCTTTTAGCTCTTATATTATCCTGTTCTTTGCAATTAGTTTATGGATTCTTGATTAGGTTTATTAGAAAATTGAGGATCAGAATAGGAAACAGGATAAGAAAGAACTTTGGATCCACAAACATGTTCTTGGAATTTTGGTTTCTGTTCTTGAACTCATTTTAATATTGTGAATTTGGTTGTGTGTTGGGATGTGCTGGTTTAAACACATGGAAATTTTAAATTGTTCCTAAAAATGCATTCTTTTCTTTATGTATTGGACTAAAACATGTTTCCTTGAAATTTCAAGGGATGTTTCATTGTGTAGGAAGCAGAATGCATATTAGATTATATCTGTGATTCTGTATGTTCATGCATTATTTATTTGCTACAAGGACTTTAAGCATTAATAATTGGGAACCAAGAGCTTGTATTTTTCATTAACTTAGTTGGGAGAAAATATGCACCAACCAATGGCTGTGAATTGATTACTCAAATGCGTTATTTTTCTTCAATTTAATCTAGGAGAAAAGTGGATACCTATTTATTATTGTATCTCAGTTGATGGTGAGGAAGTTGACCCCAAACACACCAGTAGTAATGATGTATTTTGAATCCACTAGGTTGCATAAGATACATGAATCCTCATCAAGGATCAAGTTTTAGATGGTGCCTTGAAATGTTTAGAAAAACTCATTTTTCCTGAAAGGGAATCCAAGTAAAAAAAGCCAAAGAAAAAGTAACATTATTTAGGAATTACATGTCCCAAAATGAGTAATTGAGTATGATGAGAATATGCGCTGGCTGTTGGCTTTTGTGTTTAGCAGCATCATGCAGTAGATTCTAAAGTTCACCTAGTTTCGTTTGCTTTCAGAAAGTTGATTCTTCTTTCCCATTTCCATTTCCCCCAACTTGTATTTTTCTTATCCTTTCATCTTGATGTGCTCAGCCTTCTTTGAGCATTGCCAACCATGATCCATGTCGTGACTGAATGGTCTTGGTGACTAAGTTGTCTTAGTGTCAAACTACAGGTCCTTTATAATAGTTGTATTTCCTCCAAAAGAGCCTAAAGACGAATCTCTTTTGTGTTAAATCAAATCATATTTGTTTCATGTGTAACAGTdTTATGTAAATTATTCACAAAAAGTTCATATAGATCCCTATTCCCACATGCTATGCCACCTCCTAATCTCGTGAAGAGTCCCCAGTGAATGAAAGTTGCCTACTTTTGTTTCTATTAGTGTCCTTTTGCTGGTTTTAGTACCAGCTCTGATTTGACAGAACGAATGTTATGCATCCACTTGGGTTTTCTATAATGTGAAAGGGGCCTGTACTGTATGTAATGTTCATAGCTCTTTTATCAGAAATGATTCTCATCTGGTTTTGATGCTAAACTTGTGTACTGTCCTGTATTTGTAGGTTTTGGCACCACTTCCAATTGGGTTTGCTGTGTTCATGGTTCACTTGGCCACCATCCCAATCACCGGCACTGGTATCAACCCTGCAAGAAGTCTTGGAGCTGCAGTAATCTACGACAAGAAGAAAGCTTGGGATGACCAAGTATGTATTATTATGAATCACTCTTAGTCTGTTAATGAATCATTTCATTATAACGGTGCAATGTATACCTTACATTCTTTCCATTTTGTTTTGCAGTGGATCTTCTGGGTTGGACCCTTCATCGGTGCCGCAATTGCAGCCTTCTACCACCAATTCATCTTGAGAGCAGGAGCTGTTAAAGCGCTCGGGTCATTCAGGAGCAACCCCCATAATTGAACATTTTCAGAGTCACAATGAAAGATGTTGCTTCCACTTCATCATGGTTTCAGGCCTTTCAGGTTGGGAAACAATGAAGAAGAGTCTATGCACTTTGGAAAGAATAACGGGGTAGTACTTGTGGTAGCTAGCTTATTATGCTTGTGTATGGAGGTTAAATTTCTTTTCCTGGTATCTCAATTTGGTCCAGTAGAGGGATTGAGTGAGCCTTTGAATTGTAGATATAATCAGGGTGGAGAAGGGGGAGCTTTTTGTGTACCCCTGATGTTTGTTTAAGCACTTTCCTTTCAATCTACTTTCAATGTTATTGTCATCAGTCTTTCTCCATGATTCTTCTTTATGGCTATTATTATGCTTTCAAGGAAAGTTTATAACTATGGGGTCAGTTTGGATTTGAATTCATGGTGGTTAGGCTATTTTGGTCCCAGAAAAGTACACCACAACCACGATAAAGTGTTGCAATTGGGACCCTAACGGCCTAACTATAGGGAGAGTTTGCTCTGTAATATTTTTGTTGTCACACATTTCTAAAGAACATGTTCTGAACAAAAACCTCAATAAGGCCAAATTCTACTACAGCTAGAGGTACACAAAGCAACATATGGAACATAATCTTGCAAATCAGTAGGGCAAAATCTTCGAAATTTGTATATATAGTGACCCGTAGATGTGTGGTATGAAACAATCAGCTTACTTGATTTGGTTGATCAGCTGAAATAAA

FvPIP2;2 CDS:
ATGGCGAAAGACGTTGAAGTTGCCGAGAGGGGTTCCTTCTCAGCCAAGGACTACCAGGACCCTCCTCCAGCTCCGCTCTTCGACTCAGTTGAGCTGACCAAATGGTCGTTTTACAGAGCTGTCATAGCTGAGTTCATTGCTACTCTTCTGTTTCTCTACATCACTGTGCTGACTGTGATCGGGTACAAGTCCCAAATCGACCTCGGCGGCGACGCTTGCGGCGGAGTTGGGATTCTTGGTATTGCCTGGGCCTTTGGAGGCATGATCTTCATCCTTGTTTACTGCACTGCCGGAATCTCAGGGGGTCACATTAACCCAGCTGTGACTTTTGGACTGTTCTTGGCTCGGAAGGTGTCGTTGGTCCGAGCTGTGATGTATATTGTTGCTCAGAGTTTGGGTGCCATAGCCGGAGTTGGGCTAGTCAAGGCTTTCCAGAAGTCTTACTACACCAAGTATGGTGGAGGAGCCAATGAGCTTGCTGAAGGGTACAGCACCGGAGTTGGATTGGCTGCTGAGATTATTGGAACCTTTGTCCTGGTTTACACTGTGTTCTCTGCTACTGACCCAAAGAGGAGTGCAAGAGATTCCCATGTTCCGGTTTTGGCACCACTTCCAATTGGGTTTGCTGTGTTCATGGTTCACTTGGCCACCATCCCAATCACCGGCACTGGTATCAACCCTGCAAGAAGTCTTGGAGCTGCAGTAATCTACGACAAGAAGAAAGCTTGGGATGACCAATGGATCTTCTGGGTTGGACCCTTCATCGGTGCCGCAATTGCAGCCTTCTACCACCAATTCATCTTGAGAGCAGGAGCTGTTAAAGCGCTCGGGTCATTCAGGAGCAACCCCCATAATTGA


Fragaria vesca PIP2;3
(gene09694-v1.0-ab_initio | mrna09694.1-v1.0-ab_initio)


FvPIP2;3 genomic sequence:
ATGGCCAAGGACATTGAAGTAGGTGGTTTTGCTGCCAAGGACTACCACGACCCACCCCCAACACCATTGATCGATCCGGAGGAGTTTGGAAAATGGTCTTTTTACAGAGCCATCATTGCCGAGTTCATCGCTACGCTTTTGTTCTTGTACATCACTGTGCTCACTGTGATTGGATACAAGAGCCAGAGTGACACTCTCAAAGGTGGAGACCAATGTGGTGGTGTTGGCATTCTTGGCATTGCTTGGGCCTTTGGTGGCATGATCTTTGTCCTTGTTTACTGCACTGCCGGAATCTCTGGTGAGACATTACCCTTAATTTTCTCTGAACCTAGTAAGGCCAAAATGAAAAATCCATTTATCAAGGTTTTAACCAACTTGTGTATGCAGGAGGGCACATAAACCCTGCTGTGACATTTGGGCTGTTTTTGGCTAGGAAGGTGTCACTGCCCAGAGCTGTAATGTATATTGTGGCTCAGTCTTTGGGAGCAATATGTGGGTGTGCGCTTGTCAAATCGTTCCAGAGTGCTTTGTACACCAACTATGGTGGTGGAGCTAATGGGCTAGCTGATGGGTACAACAAAGGCACCGGTTTGGCTGCTGAGATTATTGGTACATTTGTTCTTGTCTACACTGTCTTCTCTGCCACTGACCCCAAGAGGAATGCCAGGGACTCCCATGTCCCAGTAAGTATCTTAACTACTTCAATTAATCTATAATCACATGAAAGATACATTTATTTTAGTTGCTCAATCTGTGTTTGTGTTTGATTAATGAAAGGTATTGGCACCACTACCAATTGGGTTTGCTGTCTTTATGGTTCACCTTGCCACAATCCCAATCACTGGTACCGGGATCAACCCCGCAAGAAGTTTAGGAGCGGCAGTGATTTACAACAATGAGAAGGCTTGGGATGACCATGTATGTTCTTTTGTCGATCTTAGTCATCTTACCACTCTTAATCATTTTCTCTTGCAAAGAAACTTAAGGTTTTTCGACTTGAGTGTTATATACTGATCAATTTGAAATTTTTTCCTCTTTTAATGATTGTTTCAGTGGATCTTCTGGGTTGGACCCTTCATTGGTGCAGCCATTGCGGCCATGTATCACCAATACATACTGAGGGCAGGAGCAGTTAAGGCTTTGGGTTCTTTCAGAAGCTCTTCCAACATATAAATTCATCGGAGAGGATTTTAATGCGTATTCTAAATGGTTTGGGAGACTTTAGAAGTTGGAATTTGGAACCATATCAAGGCACTCGTTTTAAACTTGCTTTGATTCATTCTGCTCTGTATTCCTCTGTTTAATTTAACCATTTCAGTTTCGCTGCCGAGAGCCGGAGAATGTATGATATGTGCTAGTCTGTTGTACTTTTTTTTTTTTTAGTTCAACAGGAGACAGGAGAGCAGAGTGTTTTCCCACCTCGAATTTATTAATAAA


FvPIP2;3 CDS:
ATGGCCAAGGACATTGAAGTAGGTGGTTTTGCTGCCAAGGACTACCACGACCCACCCCCAACACCATTGATCGATCCGGAGGAGTTTGGAAAATGGTCTTTTTACAGAGCCATCATTGCCGAGTTCATCGCTACGCTTTTGTTCTTGTACATCACTGTGCTCACTGTGATTGGATACAAGAGCCAGAGTGACACTCTCAAAGGTGGAGACCAATGTGGTGGTGTTGGCATTCTTGGCATTGCTTGGGCCTTTGGTGGCATGATCTTTGTCCTTGTTTACTGCACTGCCGGAATCTCTGGAGGGCACATAAACCCTGCTGTGACATTTGGGCTGTTTTTGGCTAGGAAGGTGTCACTGCCCAGAGCTGTAATGTATATTGTGGCTCAGTCTTTGGGAGCAATATGTGGGTGTGCGCTTGTCAAATCGTTCCAGAGTGCTTTGTACACCAACTATGGTGGTGGAGCTAATGGGCTAGCTGATGGGTACAACAAAGGCACCGGTTTGGCTGCTGAGATTATTGGTACATTTGTTCTTGTCTACACTGTCTTCTCTGCCACTGACCCCAAGAGGAATGCCAGGGACTCCCATGTCCCAGTATTGGCACCACTACCAATTGGGTTTGCTGTCTTTATGGTTCACCTTGCCACAATCCCAATCACTGGTACCGGGATCAACCCCGCAAGAAGTTTAGGAGCGGCAGTGATTTACAACAATGAGAAGGCTTGGGATGACCATTGGATCTTCTGGGTTGGACCCTTCATTGGTGCAGCCATTGCGGCCATGTATCACCAATACATACTGAGGGCAGGAGCAGTTAAGGCTTTGGGTTCTTTCAGAAGCTCTTCCAACATATAA


Fragaria vesca PIP2;4
(gene09692-v1.0-ab_initio | mrna09692.1-v1.0-ab_initio)


FvPIP2;4 genomic sequence:
ATGGGTAAGGACATTGAAGTTGGCCCGCAAGGAGGGTTTTCTGCCAAGGACTACAACGACCCACCGCCGACACCATTGATCGATGCAGAGGAGTTCGGCAAATGGTCTTTCTACAGAGCCATCATTGCCGAGTTCATCGCCACCCTTTTGTTCTTGTACATTACTGTGCTTACTGTGATTGGATACAAGAGCCAGAGCGACACTCTCAAAGGTGGAGACCAATGTGGTGGTGTTGGCATTCTTGGCATTGCATGGGCCTTTGGGGGCATGATCTTTGTCCTTGTCTACTGCACTGCTGGAATCTCTGGTGGGTTATCTTTATATCTCTTTTCATCCTCAAAACGTACCCTAGCTTTAGTTTCAAAGTACCAAACCCTGCTGACAGTGTTTAACTAATTTTTGTATGTAGGAGGGCACATAAACCCTGCTGTCACATTTGGGTTGTTTTTGGCTAGGAAGGTTTCACTACCCAGAGCTGTATTGTATATTGTGGCTCAATCCTTGGGAGCAATATGTGGGTGCGGGCTAGTCAAATCGTTCCAGAGTGCTTTGTACACAAACTATGGTGGTGGAGCTAATGGACTAGCTGATGGGTACAGCAAGGGCACTGGTTTGGCTGCTGAGATTATTGGCACCTTTGTTCTTGTCTACACCGTCTTCTCTGCCACTGATCCCAAGAGGAATGCAAGGGACTCTCATGTCCCAGTAAGTACCATAAGTATTTCAATTTGTCTATAATTAGTAGCTTGAAGAAGAAATTAAGTTAATTTTTATCTGTGTTGTGTCTGATTAATGACAGGTATTGGCACCACTACCAATCGGGTTTGCTGTCTTCATGGTTCACCTTGCCACAATCCCAATCACCGGCACCGGGATCAACCCAGCTCGAAGTTTCGGAGCGGCGGTTATATACAACAATGAGAAGGCTTGGGATGATCATGTATGCACCTTATTTGGCCTTACCCCTAGTCTCTTAATTTCACCTGCGAAGTAATTGTATTAGTTTGCAACTTTGCATGACTAAAGTGTCACGCTGATCGATTTGAAATAATTTTTTTTGTCATGATTGTTTCAGTGGATCTTCTGGGTTGGACCCTTCATCGGTGCTGCCATTGCTGCCTTGTATCACCAATACATACTGAGAGCAGGAGCAGTCAAGGCTTTGGGTTCTTTCAGGAGCTCTTCCAACATATAGTTCCAGCCTAAAATGTCCAGATGGTGGTGGGAGACTTCGGAATTTGGAAATGTAATTTGTATATTATTATGTACTTGTCGAGGATGTCTCTGTGTACGAAGGCACTCGTTTTATATTTGCCTAATGTTGCATTTGTTAAAGCCAATCTAATATCTTCGATCCCAAACAATATATATATCACAATAATCAAATTGAACATACAAACAACAATAAGACACAATTGAAATTCACTAATTTGATTAGATAGAGGCCTGCAATGCAGTGACCTAAGACAGAAATTCGCCCCCATTTATGCTGCAGTTTCAGACGTCTATCTTGAAGATAGGTACAAGTTCTTGCACAAGAACTTGTCTTTGGTGAATTTACAGTATGCTTTTCTGAAATAA


FvPIP2;4 CDS:
ATGGGTAAGGACATTGAAGTTGGCCCGCAAGGAGGGTTTTCTGCCAAGGACTACAACGACCCACCGCCGACACCATTGATCGATGCAGAGGAGTTCGGCAAATGGTCTTTCTACAGAGCCATCATTGCCGAGTTCATCGCCACCCTTTTGTTCTTGTACATTACTGTGCTTACTGTGATTGGATACAAGAGCCAGAGCGACACTCTCAAAGGTGGAGACCAATGTGGTGGTGTTGGCATTCTTGGCATTGCATGGGCCTTTGGGGGCATGATCTTTGTCCTTGTCTACTGCACTGCTGGAATCTCTGGAGGGCACATAAACCCTGCTGTCACATTTGGGTTGTTTTTGGCTAGGAAGGTTTCACTACCCAGAGCTGTATTGTATATTGTGGCTCAATCCTTGGGAGCAATATGTGGGTGCGGGCTAGTCAAATCGTTCCAGAGTGCTTTGTACACAAACTATGGTGGTGGAGCTAATGGACTAGCTGATGGGTACAGCAAGGGCACTGGTTTGGCTGCTGAGATTATTGGCACCTTTGTTCTTGTCTACACCGTCTTCTCTGCCACTGATCCCAAGAGGAATGCAAGGGACTCTCATGTCCCAGTATTGGCACCACTACCAATCGGGTTTGCTGTCTTCATGGTTCACCTTGCCACAATCCCAATCACCGGCACCGGGATCAACCCAGCTCGAAGTTTCGGAGCGGCGGTTATATACAACAATGAGAAGGCTTGGGATGATCATTGGATCTTCTGGGTTGGACCCTTCATCGGTGCTGCCATTGCTGCCTTGTATCACCAATACATACTGAGAGCAGGAGCAGTCAAGGCTTTGGGTTCTTTCAGGAGCTCTTCCAACATATAG


Fragaria vesca PIP2;5
(gene09691-v1.0-ab_initio | mrna09691.1-v1.0-ab_initio)


FvPIP2;5 genomic sequence:
ATGGGCCGCGATATTGAAGTTGGAGGGTTTGCTGCCAAGGACTACCAAGACCCACCGCCAACACCATTAATCGATCCGGAGGAGTTCGGAAAATGGTCGTTTTATAGAGCCATCATTGCTGAGTTCGTCGCTACGCTCTTGTTCTTGTACATCACTGTGCTCACTGTGATTGGATACAAAAGCCAGAGTGACACTCTCAAAGGTGGAGACCAATGTGGTGGTGTTGGCATTCTTGGCATTGCTTGGGCCTTTGGTGGCATGATCTTTGTCCTTGTCTACTGCACTGCTGGAATCTCTGGTAGGTTAACTTCATCTCTTTTCATTCTCAAACCTTTTAATTTCAAGAAAATCAAATTAACCCTAGCCTGCTGACAATGTTCTAATCAATTTTTGAATGTAGGAGGGCACATAAACCCTGCTGTCACATTTGGGTTGTTTTTGGCAAGGAAGGTGTCACTACCCAGAGCTGTATTGTATATTGTGGCTCAATGCTTGGGAGCAATATGTGGGTGTGGGCTTGTGAAATCATTCCAGAGTGCTTTGTACAGCAACTACGGTGGTGGAGCTAATGGACTAGCTGATGGGTACAGCGAAGGCACTGGATTGGCTGCTGAGATTATAGGCACCTTTGTTCTTGTCTACACTGTCTTCTCTGCCACCGATCCCAAGAGAAATGCAAGGGACTCCCATGTCCCAGTAAGTAGTTAAATTAATCTACAGTAGTTAAGAAAAGAAACTTGATTTTAAGTTACTAAATATATCTTTGTGTTTGATCAATGAAAGGTATTGGCACCACTACCAATTGGGTTTGCTGTGTTCATGGTTCACCTTGCCACAATCCCAATCACTGGCACAGGTATCAACCCGGCTCGAAGTTTCGGAGCTGCAGTGATATACAACAATGAGAAGGCTTGGGATGACCATGTATGCACCTTTTCCTTACGCTCATAATTTCACTTGCAGACGAATTTCGTTATTGCTGGACTAAAGTCTAAACTTGATGAACTTATCTTTCATGATTGTTGCAGTGGATCTTCTGGGTTGGACCCTTTATTGGCGCAGCCATTGCAGCTTTGTATCACCAAAACATATTGAGAGCAGGAGCTGCTAAGGCTTCGGGTTCTTTTAGGAGCTCTTCCAACGTATAATTCTATCAAGGAGAATTGAAGCGTTTTCTATTGGTGTGGCCGTGTGGCCGTGTGGGAGACTTCGGAAGTTTGAACCATGGAATTTGTAAATTGTTGTGCTGATATGTCCCTATGTGAACAAATCCAGGCACTCGTTCTAAATGTGCCTTAGTTATGCTCTGTTTTCCTCTGTTCTTTCTACCTTTCAGTTTTTGTGCATTCATTTTGTTTACCAAGAAATGAATGATCTAGGTTTGTCTCTTTTCCTTTTGGTTCTTATATTATGCATTTTCGGAGCGGATTCAGTGCACCACAGTG


FvPIP2;5 CDS:
ATGGGCCGCGATATTGAAGTTGGAGGGTTTGCTGCCAAGGACTACCAAGACCCACCGCCAACACCATTAATCGATCCGGAGGAGTTCGGAAAATGGTCGTTTTATAGAGCCATCATTGCTGAGTTCGTCGCTACGCTCTTGTTCTTGTACATCACTGTGCTCACTGTGATTGGATACAAAAGCCAGAGTGACACTCTCAAAGGTGGAGACCAATGTGGTGGTGTTGGCATTCTTGGCATTGCTTGGGCCTTTGGTGGCATGATCTTTGTCCTTGTCTACTGCACTGCTGGAATCTCTGGAGGGCACATAAACCCTGCTGTCACATTTGGGTTGTTTTTGGCAAGGAAGGTGTCACTACCCAGAGCTGTATTGTATATTGTGGCTCAATGCTTGGGAGCAATATGTGGGTGTGGGCTTGTGAAATCATTCCAGAGTGCTTTGTACAGCAACTACGGTGGTGGAGCTAATGGACTAGCTGATGGGTACAGCGAAGGCACTGGATTGGCTGCTGAGATTATAGGCACCTTTGTTCTTGTCTACACTGTCTTCTCTGCCACCGATCCCAAGAGAAATGCAAGGGACTCCCATGTCCCAGTATTGGCACCACTACCAATTGGGTTTGCTGTGTTCATGGTTCACCTTGCCACAATCCCAATCACTGGCACAGGTATCAACCCGGCTCGAAGTTTCGGAGCTGCAGTGATATACAACAATGAGAAGGCTTGGGATGACCATTGGATCTTCTGGGTTGGACCCTTTATTGGCGCAGCCATTGCAGCTTTGTATCACCAAAACATATTGAGAGCAGGAGCTGCTAAGGCTTCGGGTTCTTTTAGGAGCTCTTCCAACGTATAA


Fragaria vesca PIP2;6
(gene14508-v1.0-ab_initio | mrna14508.1-v1.0-ab_initio)


FvPIP2;6 genomic sequence:
ATGTTGAAGGAAGTGAGTGAAGAAGGTTTGAAGGTTCATGAAGAGCAGCATGGGAAGGACTACGTAGAGCCACCACCGGTTCCGCTCTTGGAGCTGGGAGAGCTTCAGCGTTGGTCGTTTTACAGAGCTGTGATAGCAGAGTTTGTTGCCACTCTTCTCTTCCTCTATGTCACGGTTGCCACCGTCATCGGACACAAGAAGGAAGCAGTTCAGTGTGATGGTGTTGGTGTTCTTGGCATTGCCTGGGCCTTCGGTGGCATGATCTTCGTCCTCGTTTACTCTACAGCTGGAATATCAGGTATCGAATAACGTAAATATTCACCTATATATATATGACATTCTGATATGTTATGTTATTAAAGTGTCGTAACACAATATATGCTCCAGGTGGTCACATCAATCCGGCGGTGACTTTCGGGCTGTTGGTTGCGAGGAGGGTGTCGCTGCTCAGAGCAGTGGCTTACACGGTTGCGCAATGCTTGGGAGGCATATGCGGCGTAGGGTTAGTGAAAGCTTTGATGAAACATTACTACCTCACGTATGGAGGTGGTGCCAACTCGGTTGCTCCTGATTATACCAAAGGCGCTGCTTTAGGAGCTGAAACAGTTGGCACTTTTCTTCTGGTATACACCGTCTTCTCTGCCACAGATGCCAAGAGAAGCGCACGCGACTCCCATGTGCCTGTGAGTTCTGCCTTAACTCTCTGAAATGTTACTTCCAGAAATAGAAAAGTATATGGTTCTAACATTGTTTTTTTGTTCAGGTATTGGCTCCATTGCCAATAGGGTTTGCTGTGTTTATGGTTCACCTGGCCACCATTCCTATTACTGGCACTGGGATCAACCCTGCTAGGAGCTTTGCTGCTGCGGTGGTCTACAACAATGACAAAGTCTGGGACGACCAGGTATACGTGCATACACTTATTCTGGACTAAATCTTACTAGTTACTACGAAATAAATACTTTATAGTGCTAAAACAACCCATTTCCATGAAAATGTGACGAGTTTAACCGGCGGTATGCAGTGGATATTCTGGGTTGGACCATTCCTGGGAGCTCTGATAGCAGCAGCTTATAACCAGCATGTACTGCGGGCATCAAGCAGTAAAGCCTTTGGTTCGTTCTACATCAACACCACGAACTAAAGAGAAGACTCGTATGTTCTTCGCCAGATGTTATTTCCTTGTGTATTTTTTTGTCCAAATATAGAGATCCTGAAAACCGTTTGTGTGAGCCTATGAGGGTACTCGTGTATACAAGCCTCAAACACATAATAAGGGCAATCACTATGAGCATGAGCGGCATTGTACACACCAGATCTCATGCTCATAAGTCATAATCAAAAGTTTCAAATGTAAACATGCCTCTCCCATGATTCAAGCTCTTCAATTGAAATAAA


FvPIP2;6 CDS:
ATGTTGAAGGAAGTGAGTGAAGAAGGTTTGAAGGTTCATGAAGAGCAGCATGGGAAGGACTACGTAGAGCCACCACCGGTTCCGCTCTTGGAGCTGGGAGAGCTTCAGCGTTGGTCGTTTTACAGAGCTGTGATAGCAGAGTTTGTTGCCACTCTTCTCTTCCTCTATGTCACGGTTGCCACCGTCATCGGACACAAGAAGGAAGCAGTTCAGTGTGATGGTGTTGGTGTTCTTGGCATTGCCTGGGCCTTCGGTGGCATGATCTTCGTCCTCGTTTACTCTACAGCTGGAATATCAGGTGGTCACATCAATCCGGCGGTGACTTTCGGGCTGTTGGTTGCGAGGAGGGTGTCGCTGCTCAGAGCAGTGGCTTACACGGTTGCGCAATGCTTGGGAGGCATATGCGGCGTAGGGTTAGTGAAAGCTTTGATGAAACATTACTACCTCACGTATGGAGGTGGTGCCAACTCGGTTGCTCCTGATTATACCAAAGGCGCTGCTTTAGGAGCTGAAACAGTTGGCACTTTTCTTCTGGTATACACCGTCTTCTCTGCCACAGATGCCAAGAGAAGCGCACGCGACTCCCATGTGCCTGTATTGGCTCCATTGCCAATAGGGTTTGCTGTGTTTATGGTTCACCTGGCCACCATTCCTATTACTGGCACTGGGATCAACCCTGCTAGGAGCTTTGCTGCTGCGGTGGTCTACAACAATGACAAAGTCTGGGACGACCAGTGGATATTCTGGGTTGGACCATTCCTGGGAGCTCTGATAGCAGCAGCTTATAACCAGCATGTACTGCGGGCATCAAGCAGTAAAGCCTTTGGTTCGTTCTACATCAACACCACGAACTAA


Fragaria vesca PIP2;7
(gene23639-v1.0-ab_initio | mrna23639.1-v1.0-ab_initio)


FvPIP2;7 genomic sequence:
ATGTCGAAGGAAGTCAGCGAGGAGGCGCAGGCCCACCACCACGGCAAGGACTACGTCGACCCACCGCCGGCGCCGCTCTTCGACACCGACGAGCTCAAGCGCTGGTCCTTCTACAGGGCCCTCATCGCCGAGTTCGTCGCCACTCTCCTCTTCCTCTACATCACTGTCGCCACCGTCATCGGCCACAAGCACCAGACCGGCCCTTGCGACGGCGTCGGCCTTCTCGGCATCGCCTGGGCCTTCGGTGGCATGATCTTTGTCCTGGTTTACTGCACCGCCGGTATTTCCGGTAAGCAAAACAACACGACCCAAACCCATGTTGTTTATGTGGTTGATAACTAGAGCTTTAGTTTCTTACTGTTGTGGTTTCTGTGTTTCAGGTGGTCACATTAACCCGGCGGTGACTTTCGGGCTGTTCTTGGCTCGTAAGGTTTCTCTCATCCGGGCCGTGTCTTACATGATCGCCCAGTGCTTGGGAGCCATCGCTGGAGTTGCGCTGGTCAAGGCCTTCCAGAGTCACTACTTCACCACCCTCGGCGGCGGCACCAACTCTGTCGCTGACGGTTACAGCAAGGGCACTGCTCTCGGCGCTGAGATTATCGGCACCTTTGTGCTTGTCTACACCGTCTTCTCTGCCACCGACCCCAAGAGGAGCGCGCGTGACTCTCACGTGCCTGTGAGTAGCTTCTTACACACTCACTCTGGGAGTTTCTAGTCTTTGGTTTTCTTCTTGTTGGGTTTTTGTTGATGATGTATGGGTTTATGTGCGCAGGTGTTGGCTCCATTGCCTATTGGGTTTGCTGTGTTCATTGTGCACTTGGCTACCATCCCTATCACCGGAACTGGAATCAACCCTGCTCGGAGCTTCGGCGCTGCCGTCATCTACAACAACGAGAAAGTCTGGGATGAACATGTAAGACCACAAAACTCACCACCTTGCATGGGTTTTATCTGTGGAGTGTGATTATTTGAAGTTTTGAATTATGTGTTTTTGACTGATGGGTAATTTTGTGATGTGGGTGCAGTGGATCTTCTGGGTCGGACCCTTTATCGGAGCTCTTGCCGCCGCAGCATACCACCAGTACATTCTGAGAGCCGCCGCCATCAAAGCTTTGGGATCATTCCGGAGCAACCCCTCCAACTAAGTGAGAAAAAGCTAGCAGAGGCAAGAAGGAAAACAAGATCTACCACATCTTATATTTTGGTTCTATTTAA


FvPIP2;7 CDS:
ATGTCGAAGGAAGTCAGCGAGGAGGCGCAGGCCCACCACCACGGCAAGGACTACGTCGACCCACCGCCGGCGCCGCTCTTCGACACCGACGAGCTCAAGCGCTGGTCCTTCTACAGGGCCCTCATCGCCGAGTTCGTCGCCACTCTCCTCTTCCTCTACATCACTGTCGCCACCGTCATCGGCCACAAGCACCAGACCGGCCCTTGCGACGGCGTCGGCCTTCTCGGCATCGCCTGGGCCTTCGGTGGCATGATCTTTGTCCTGGTTTACTGCACCGCCGGTATTTCCGGTGGTCACATTAACCCGGCGGTGACTTTCGGGCTGTTCTTGGCTCGTAAGGTTTCTCTCATCCGGGCCGTGTCTTACATGATCGCCCAGTGCTTGGGAGCCATCGCTGGAGTTGCGCTGGTCAAGGCCTTCCAGAGTCACTACTTCACCACCCTCGGCGGCGGCACCAACTCTGTCGCTGACGGTTACAGCAAGGGCACTGCTCTCGGCGCTGAGATTATCGGCACCTTTGTGCTTGTCTACACCGTCTTCTCTGCCACCGACCCCAAGAGGAGCGCGCGTGACTCTCACGTGCCTGTGTTGGCTCCATTGCCTATTGGGTTTGCTGTGTTCATTGTGCACTTGGCTACCATCCCTATCACCGGAACTGGAATCAACCCTGCTCGGAGCTTCGGCGCTGCCGTCATCTACAACAACGAGAAAGTCTGGGATGAACATTGGATCTTCTGGGTCGGACCCTTTATCGGAGCTCTTGCCGCCGCAGCATACCACCAGTACATTCTGAGAGCCGCCGCCATCAAAGCTTTGGGATCATTCCGGAGCAACCCCTCCAACTAA
